# Supplementary material for: Pilot Study: Exploring the Feasibility of Individual Voluntary Waiting Period Settings Using Postpartum Recovery Indicators in Dairy Cows
Source: Animals (Basel). 2025 Nov 19;15(22):3331. doi: 10.3390/ani15223331 (PMC12649167; doi:10.3390/ani15223331)
Supplement: Supplementary file 1 [file animals-15-03331-s001.zip]

Archive with 1 entries (1 files):
- animals-3960183-supplementary.pdf
